# Supplementary material for: An improved zebrafish transcriptome annotation for sensitive and comprehensive detection of cell type-specific genes
Source: eLife. 2020 Aug 24;9:e55792. doi: 10.7554/eLife.55792 (PMC7486121; doi:10.7554/eLife.55792)
Supplement: Source code 2. [file elife-55792-code2.zip]

Archive with 1 entries (1 files):
- SourceCode2_bam_xs_fix.pl
