# Supplementary material for: An improved zebrafish transcriptome annotation for sensitive and comprehensive detection of cell type-specific genes
Source: eLife. 2020 Aug 24;9:e55792. doi: 10.7554/eLife.55792 (PMC7486121; doi:10.7554/eLife.55792)
Supplement: Source code 2. [file elife-55792-code2.zip › SourceCode2_bam_xs_fix.pl]

use strict; use warnings;

while(<>){
    if (/^@/){print; next}

    chomp;

    my@F = split "\t", $_;
    my$FLAG = $F[1];

    my$R1 = 0;
    $R1=1 if $FLAG & 64;
    my$RC = 0;
    $RC=1 if $FLAG & 16;

    my $XS = ".";

    # if ($R1 && $RC){print "R1: $R1, RC: $RC, XS:A:-, $_\n"}
    # elsif ( $R1 > 0 && $RC <= 0){print "R1: $R1, RC: $RC, XS:A:+, $_\n"}
    # elsif ( $R1 <= 0 && $RC > 0){print "R1: $R1, RC: $RC, XS:A:+, $_\n"}
    # elsif ( $R1 <= 0 && $RC <= 0){print "R1: $R1, RC: $RC, XS:A:-, $_\n"}

    # pos
    if ($R1 > 0 && $RC >0 ){$XS='+'}
    elsif ( $R1 > 0 && $RC <= 0){$XS='-'}
    elsif ( $R1 <= 0 && $RC > 0){$XS='-'}
    elsif ( $R1 <= 0 && $RC <= 0){$XS='+'}
    else {die 'logic err'}
    # # neg
    # if ($R1 > 0 && $RC >0 ){$XS='-'}
    # elsif ( $R1 > 0 && $RC <= 0){$XS='+'}
    # elsif ( $R1 <= 0 && $RC > 0){$XS='+'}
    # elsif ( $R1 <= 0 && $RC <= 0){$XS='-'}
    # else {die 'logic err'}

    $_=~s/(XS:A:[^\s]\s)//;
    print $_."\tXS:A:".$XS."\n";

}
