# Supplementary material for: An improved zebrafish transcriptome annotation for sensitive and comprehensive detection of cell type-specific genes
Source: eLife. 2020 Aug 24;9:e55792. doi: 10.7554/eLife.55792 (PMC7486121; doi:10.7554/eLife.55792)
Supplement: Source data 1. — Contains genomic annotation file (153.8 MB, md5sum:44c87a2bdd19ccfd9f7cd526f9e21498) and gene information (as tab-delimited file and .xlsx file). [file elife-55792-data1.zip]

Archive with 9 entries (6 files):
- v4_2_1/
- v4_2_1/v4_2_1.gtf
- __MACOSX/
- __MACOSX/v4_2_1/
- __MACOSX/v4_2_1/._v4_2_1.gtf
- v4_2_1/v4_2_1geneinformation.tab
- __MACOSX/v4_2_1/._v4_2_1geneinformation.tab
- v4_2_1/v4_2_1geneinformation.xlsx
- __MACOSX/v4_2_1/._v4_2_1geneinformation.xlsx
