# Supplementary material for: An improved zebrafish transcriptome annotation for sensitive and comprehensive detection of cell type-specific genes
Source: eLife. 2020 Aug 24;9:e55792. doi: 10.7554/eLife.55792 (PMC7486121; doi:10.7554/eLife.55792)
Supplement: Source data 2. — Contains genomic annotation file (152 MB, md5sum: 19759898187c47edfd9c216162851e31) and gene information (as tab-delimited file and .xlsx file). [file elife-55792-data2.zip]

Archive with 9 entries (6 files):
- v4_3/
- v4_3/v4_3geneinformation.xlsx
- __MACOSX/
- __MACOSX/v4_3/
- __MACOSX/v4_3/._v4_3geneinformation.xlsx
- v4_3/v4_3.gtf
- __MACOSX/v4_3/._v4_3.gtf
- v4_3/v4_3geneinformation.tab
- __MACOSX/v4_3/._v4_3geneinformation.tab
